# Supplementary material for: Effects of cold-water immersion on health and wellbeing: A systematic review and meta-analysis
Source: PLoS One. 2025 Jan 29;20(1):e0317615. doi: 10.1371/journal.pone.0317615 (PMC11778651; doi:10.1371/journal.pone.0317615)
Supplement: S5 File — (XLSX) [file pone.0317615.s005.xlsx]

## Sheet: Inflammation
Study	Post		Pre
	Mean	SD	Mean	SD	Total
Earp 2019 (Imm. post)	113.9	15	100	15	11
Roberts 2014 (Imm. post)	1.55	1.05	0.55	0.45	10
Earp 2019 (1h post)	133.8	23.3	100	30	11
Roberts 2014 (1h post)	1.87	1.27	0.55	0.45	10

## Sheet: Stress
Study	Post		Pre
	Mean	SD	Mean	SD	Total
Eimonte 2021A (Imm. post)	318	135	419	184	12
Eimonte 2021B (Imm. post)	426	174	379	148	11
Eimonte 2022 Long (Imm. post)	409	154	423	156	17
Eimonte 2022 Short (Imm. post)	419	121	326	134	17
Eimonte 2021A (1h post)	291	137	419	184	12
Eimonte 2021B (1h post)	331	148	379	148	11
Eimonte 2022 Long (1h post)	392	145	423	145	17
Eimonte 2022 Short (1h post)	316	184	326	132	17
Eimonte 2021A (12h post)	231	184	419	184	12
Eimonte 2021B (12h post)	207	167	379	148	11
Eimonte 2022 Long (12h post)	116	145	223	142	17
Eimonte 2022 Short (12h post)	119	132	326	174	17
Eimonte 2021A (24h post)	326	146	419	184	12
Eimonte 2021B (24h post)	384	136	379	148	11
Eimonte 2022 Long (24h post)	371	142	423	194	17
Eimonte 2022 Short (24h post)	394	157	326	121	17
Eimonte 2021A (48h post)	367	147	419	184	12
Eimonte 2021B (48h post)	372	183	379	148	11
Eimonte 2022 Long (48h post)	421	156	423	102	17
Eimonte 2022 Short (48h post)	422	197	326	126	17

## Sheet: Immunity
Study	Post		Pre
	Mean	SD	Mean	SD	Total
Hironaga 2019 (Imm. post, SIgA concentration)	27.1	3.8	27.7	5.4	7
Hironaga 2019 (Imm. post, SIgA secretion)	21.2	6.7	31.5	8	7
Rose 2023 (Imm. post, Classical monocytes)	0.405	0.095	0.384	0.128	9
Rose 2023 (Imm. post, Non-classical monocytes)	0.082	0.045	0.066	0.048	9
Hironaga 2019 (60m post, SIgA concentration)	23.6	6.3	27.7	5.4	7
Hironaga 2019 (60m post, SIgA secretion)	35.3	16	31.5	8	7

## Sheet: Quality of life 
Study	Post		Pre
	Mean	SD	Mean	SD	Total
Buijze 2016 (30s, SF-36 Physical)	171.3	4.64	169.5	4.64	727
Buijze 2016 (60s, SF-36 Physical)	173.05	4	169.5	4.64	775
Buijze 2016 (90s, SF-36 Physical)	172.8	4.47	169.5	4.64	718
Buijze 2016 (30s, SF-36 Mental)	168	5.18	165.05	6.08	727
Buijze 2016 (60s, SF-36 Mental)	168.75	5.22	165.05	6.08	775
Buijze 2016 (90s, SF-36 Mental)	170.1	5.48	165.05	6.08	718
