# Supplementary material for: Effects of cold-water immersion on health and wellbeing: A systematic review and meta-analysis
Source: PLoS One. 2025 Jan 29;20(1):e0317615. doi: 10.1371/journal.pone.0317615 (PMC11778651; doi:10.1371/journal.pone.0317615)
Supplement: S6 File — (XLSX) [file pone.0317615.s006.xlsx]

## Sheet: review_394167_20241121142249
Covidence #	Study ID	Title	Reviewer Name	Date of extraction	Study ID	Title	Year of publication	Lead author surname	Country in which the study conducted	Aim(s) of study and/or research question	Funding	Notes/comments	RCT study design	Timepoints:	Timepoint 1 Description	Timepoint 2 Description	Timepoint 3 Description	Timepoint 4 Description	Timepoint 5 Description	Timepoint 6 Description	Timepoint 7 Description	Timepoint 8 Description	Wash-out period Description	Intervention condition:	Condition 1 Description	Condition 2 Description	Condition 3 Description	Condition 4 Description	Condition 5 Description	Population description e.g., health status, physical activity level	Inclusion criteria	Exclusion criteria	Baseline Population Characteristics:	Size; n= Intervention condition 1	Size; n= Intervention condition 2	Size; n= Intervention condition 3	Size; n= Intervention condition 4	Size; n= Intervention condition 5	Size; n= Control	Size; n= Total	Age; mean/SD Intervention condition 1	Age; mean/SD Intervention condition 2	Age; mean/SD Intervention condition 3	Age; mean/SD Intervention condition 4	Age; mean/SD Intervention condition 5	Age; mean/SD Control	Age; mean/SD Total	Gender; f% Intervention condition 1	Gender; f% Intervention condition 2
2320	Buijze 2016	The Effect of Cold Showering on Health and Work: A Randomized Controlled Trial	Tara Cain	2024-03-01	Netherlands National Trial Register NTR5183	The Effect of Cold Showering on Health and Work: A Randomized Controlled Trial	2016	Buijze	Other: Netherlands	The aim of this study was to determine the cumulative effect of a routine (hot-to-) cold shower on sickness, quality of life and work productivity.	The authors received no specific funding for this work. One author [BCJMvdH]was employed by a commercial company [Achmea] but did not receive any support in either time or salary by his employer. All work was performed in the authorâ€™s spare time. The commercial company did not have any role in the study design, data collection and analysis, decision to publish, or preparation of the manuscript		Parallel design		baseline	between 30 and 60 days	between 90 and 120 day								shower as warm and as long as preferred but ending with 30 seconds showering at the coldest available water temperature	shower as warm and as long as preferred but ending with 60 seconds showering at the coldest available water temperature	shower as warm and as long as preferred but ending with 90 seconds showering at the coldest available water temperature	control		adults	adults aged 18â€“65 without routine experience of (hot-to-) cold showering who were employed when they entered the study	significant comorbidity, including cardiac, pulmonary or any other severe disease		798	727	775	718				39.7 (11.3)	38.9 (10.6)	39.6 (10.6)	39.2 (10.6)				59	58
2320	Buijze 2016	The Effect of Cold Showering on Health and Work: A Randomized Controlled Trial	Hunter Bennett	2024-02-01		The Effect of Cold Showering on Health and Work: A Randomized Controlled Trial	2016	Buijze	Other: Netherlands	To determine the cumulative effect of a routine (hot-to-) cold shower on sickness, quality of life and work productivity	The authors received no specific funding for this work. One author [BCJMvdH]was employed by a commercial company [Achmea] but did not receive any support in either time or salary by his employer. All work was performed in the authorâ€™s spare time. The commercial company did not have any role in the study design, data collection and analysis, decision to publish, or preparation of the manuscript.…		Parallel design		30 days	90 days									Control	30s cold shower (at end of normal shower)	60s cold shower (at end of normal shower)	90s cold shower (at end of normal shower)		Participants were adults aged 18â€“65 without routine experience of (hot-to-) cold showering who were employed when they entered the study. As no harmful effects of cold showering have previously been reported, the only exclusion criterion was significant comorbidity, including cardiac, pulmonary or any other severe disease	Adults aged 18â€“65 without routine experience of (hot-to-) cold showering who were employed when they entered the study	Exclusion criteria were primarily self-assessed. Significant comorbidity was defined by either a subjectâ€™s positive answer to the self-assessment question:â€œDo you have a severe medical condition to the heart or lungs?â€ or at investigatorâ€™s judgement of the subjectâ€™s self-reported medical conditions.		798	727	775			719	3018	39.7 (11.3)	38.9 (10.6)	39.6 (10.6)			39.2 (10.6)		473 (59%)	423 (58%)
2320	Buijze 2016	The Effect of Cold Showering on Health and Work: A Randomized Controlled Trial	Consensus	2024-03-01	Netherlands National Trial Register NTR5183	The Effect of Cold Showering on Health and Work: A Randomized Controlled Trial	2016	Buijze	Other: Netherlands	The aim of this study was to determine the cumulative effect of a routine (hot-to-) cold shower on sickness, quality of life and work productivity.	The authors received no specific funding for this work. One author [BCJMvdH]was employed by a commercial company [Achmea] but did not receive any support in either time or salary by his employer. All work was performed in the authorâ€™s spare time. The commercial company did not have any role in the study design, data collection and analysis, decision to publish, or preparation of the manuscript.…		Parallel design		baseline	between 30 and 60 days	between 90 and 120 day								shower as warm and as long as preferred but ending with 30 seconds showering at the coldest available water temperature	shower as warm and as long as preferred but ending with 60 seconds showering at the coldest available water temperature	shower as warm and as long as preferred but ending with 90 seconds showering at the coldest available water temperature	control		Participants were adults aged 18â€“65 without routine experience of (hot-to-) cold showering who were employed when they entered the study.	Adults aged 18â€“65 without routine experience of (hot-to-) cold showering who were employed when they entered the study	The only exclusion criterion was significant comorbidity, including cardiac, pulmonary or any other severe disease. Exclusion criteria were primarily self-assessed. Significant comorbidity was defined by either a subjectâ€™s positive answer to the self-assessment question:â€œDo you have a severe medical condition to the heart or lungs?â€ or at investigatorâ€™s judgement of the subjectâ€™s self-r…		798	727	775	718			3018	39.7 (11.3)	38.9 (10.6)	39.6 (10.6)	39.2 (10.6)				473 (59%)	423 (58%)
1979	Versteeg 2023	Effects of 3-week repeated cold water immersion on leukocyte counts and cardiovascular factors: an exploratory study	Jacinta Brinsley	2024-03-01		Effects of 3-week repeated cold water immersion on leukocyte counts and cardiovascular factors: an exploratory study	2023	Versteeg	United States	his exploratory study aimed to investigate the effects of a 3-week repeated cold water immersion (CWI) intervention on leukocyte counts and cardiovascular factors (mean arterial pressure [MAP], heart rate [HR]) in healthy men	None reported.		Parallel design		Pre	Post (3 weeks)									CWI	Control					Participants were included if they were between the age of 18 and 60 years and engaged in recreational activity for 30â€“60 min, 2â€“3x/week. Furthermore, they were included if they were non-habituated to CWI (no prior experience with regular systemic or local cold exposure was reported)	Participants were excluded if they were smokers, had a cold allergy, had a history of cardiovascular or respiratory disease, had any pain symptoms, or were taking medication		6	6						e: 25.2 Â± 4.0 years; (total sample)							0	0
1979	Versteeg 2023	Effects of 3-week repeated cold water immersion on leukocyte counts and cardiovascular factors: an exploratory study	Ben Singh	2024-03-01		Effects of 3-week repeated cold water immersion on leukocyte counts and cardiovascular factors: an exploratory study	2023	Versteeg	Other: Switzerland	To investigate the effects of a 3-week repeated cold water immersion (CWI) intervention on leukocyte counts and cardiovascular factors (mean arterial pressure [MAP], heart rate [HR]) in healthy men	NR		Other: RCT		Baseline	3 weeks									CWI group underwent a 3-week repeated CWI intervention with CWI sessions 4x/week, on consecutive days. During the CWI, participants sat in a pool (168 cm Ã— 168 cm) filled with cold water (12min at 7 Â± 0.5Â°C) and submerged to the level of the sternum with their arms on the outside.					Healthy men	Participants were included if they were between the age of 18 and 60 years and engaged in recreational activity for 30â€“60 min, 2â€“3x/week. Furthermore, they were included if they were non-habituated to CWI (no prior experience with regular systemic or local cold exposure was reported).			12						12	5.2 Â± 4.0 y						5.2 Â± 4.0 y	0
1979	Versteeg 2023	Effects of 3-week repeated cold water immersion on leukocyte counts and cardiovascular factors: an exploratory study	Consensus	2024-03-01		Effects of 3-week repeated cold water immersion on leukocyte counts and cardiovascular factors: an exploratory study	2023	Versteeg	Other: Switzerland	To investigate the effects of a 3-week repeated cold water immersion (CWI) intervention on leukocyte counts and cardiovascular factors (mean arterial pressure [MAP], heart rate [HR]) in healthy men	None reported.		Parallel design		Baseline	3 weeks									CWI group underwent a 3-week repeated CWI intervention with CWI sessions 4x/week, on consecutive days. During the CWI, participants sat in a pool (168 cm Ã— 168 cm) filled with cold water (12min at 7 Â± 0.5Â°C) and submerged to the level of the sternum with their arms on the outside.	Control				Healthy men	Participants were included if they were between the age of 18 and 60 years and engaged in recreational activity for 30â€“60 min, 2â€“3x/week. Furthermore, they were included if they were non-habituated to CWI (no prior experience with regular systemic or local cold exposure was reported).	Participants were excluded if they were smokers, had a cold allergy, had a history of cardiovascular or respiratory disease, had any pain symptoms, or were taking medication		6					6	12	25.2 Â± 4.0 years; (total sample)					25.2 Â± 4.0 years; (total sample)	25.2 Â± 4.0 y	0
1782	Skein 2018	Sleep quantity and quality during consecutive day heat training with the inclusion of cold-water immersion recovery	Tara Cain	2024-03-01		Sleep quantity and quality during consecutive day heat training with the inclusion of cold-water immersion recovery	2018	Skein	Australia	to examine the effect of two different heat training strategies over five consecutive days on sleep quality and quantity compared to baseline sleep. A secondary aim is to examine the addition of CWI recovery to 90 min heat training for five days on sleep quantity and quality.	This research was financially supported by the Honours grant supplied by Charles Sturt University, School of Exercise Science, Sport and Health		Parallel design		Baseline	Heat training 90CWI									90 min fixed-intensity exercise in the heat completed at 40% Pmax followed by a 15 min seated cold-water immersion (14.1 Â± 0.4 Â°C) up to the sternal notch (90CWI; n = 10). heat training sleep data were recorded during the 5 days/nights that participants were involved in exercise in the heat.					recreationally-trained males		Participants were excluded if they had a known sleep condition, were prescribed sleep medication or non-prescription sleep aids (i.e. melatonin), or engaged in work or lifestyle habits that altered sleeping patterns (i.e. shift work)		10							22 Â± 2							0
1782	Skein 2018	Sleep quantity and quality during consecutive day heat training with the inclusion of cold-water immersion recovery	Max Nelson	2024-03-01	1782	Sleep quantity and quality during consecutive day heat training with the inclusion of cold-water immersion recovery	2018	Skein	Australia	Primary: to examine the effect of two different heat training strategies over five consecutive days on sleep quality and quantity compared to baseline sleep Secondary: to examine the addition of CWI recovery to 90 min heat training for five days on sleep quantity and quality	Honours grant supplied by Charles Sturt University.		Parallel design		Baseline (mean of 5 days leading up to training)	Every night post-heat training (mean value over 5 days presented)									90 min heat training + CWI	90 min heat training + no recovery	30 min heat training + no recovery			Recreationally trained male rugby players	Participating in club-level rugby union or league; engaged in 2-3 aerobic or resistance training sessions per week; Male; aged 18 years or over (assumed)	Presence of known sleep condition; prescribed sleep medication or non-prescription sleep aids; engaged in work or lifestyle habits that altered sleeping patterns.		10	10	10					2024-02-22	2024-05-24	2024-04-24					0	0
1782	Skein 2018	Sleep quantity and quality during consecutive day heat training with the inclusion of cold-water immersion recovery	Consensus	2024-03-01	1782	Sleep quantity and quality during consecutive day heat training with the inclusion of cold-water immersion recovery	2018	Skein	Australia	Primary: to examine the effect of two different heat training strategies over five consecutive days on sleep quality and quantity compared to baseline sleep Secondary: to examine the addition of CWI recovery to 90 min heat training for five days on sleep quantity and quality	This research was financially supported by the Honours grant supplied by Charles Sturt University, School of Exercise Science, Sport and Health		Parallel design		Baseline (mean of 5 days leading up to training)	Every night post-heat training (mean value over 5 days presented)									90 min heat training + CWI	90 min heat training + no recovery	30 min heat training + no recovery			Recreationally trained male rugby players	All participants were engaged in 2â€“3 aerobic and/or resistance training sessions per week and participated in club-level rugby league or union on a weekly basis	Participants were excluded if they had a known sleep condition, were prescribed sleep medication or non-prescription sleep aids (i.e. melatonin), or engaged in work or lifestyle habits that altered sleeping patterns (i.e. shift work)		10	10	10					22 Â± 2	24 Â± 5	24 Â± 4					0	0
1678	Rose 2023	Partial body cryotherapy exposure drives acute redistribution of circulating lymphocytes: preliminary findings	Jacinta Brinsley	2024-03-01	1678	Partial body cryotherapy exposure drives acute redistribution of circulating lymphocytes: preliminary findings	2023	Rose	Australia	We hypothesised that an acute 3 min cold exposure would induce a stress response leading to increases in circulating PBMC subpopulations with cytotoxic and tissue-homing characteristics, with a greater response expected after PBC compared to CWI.	pen Access funding enabled and organized by CAUL and its Member Institutions		Parallel design		Pre	Post									The CWI treatment involved 3 min seated in water up to the xiphoid process in a specifically designed bath (iSprint bath, iCool, Gold Coast, Australia), with the water running through a chiller unit (iCool Lite Pump, Gold Coast, Australia) that main- tained the temperature at 9 Â°C.	Partial body cryotherapy (PBC) participants stood upright with the head exposed in a single user cryocabin wearing gloves, soft boots, and shorts (Space Cabin Cryosauna Classic, Kherson, Ukraine) for 3 min between âˆ’110 and âˆ’140 Â°C	Participants randomised to the CON treatment were instructed to sit quietly on a chair at room temperature of 24 Â°C for 3 min				Male participants aged between 18 and 35 years, PARQ and GHQ completed	recent illness or injury, or for the current use of antioxidant supplements, or anti-inflammatory or steroidal medication which may have impacted immune competence.		9	8	9					for total sample: 23.4 (4.6) years							0	0
1678	Rose 2023	Partial body cryotherapy exposure drives acute redistribution of circulating lymphocytes: preliminary findings	Ben Singh	2024-03-01		Partial body cryotherapy exposure drives acute redistribution of circulating lymphocytes: preliminary findings	2022	Rose	Australia	This trial examined the impact of a single PBC exposure on circulating peripheral blood mononuclear cells compared to CWI or a control.	This research project was funded by a grant from the Australian Sports Commission, Australian Government. NSWIS provided access to facilities, including PBC chamber, CWI bath, and biodex dynamometer. University of Western Sydney contributed consumables and resources. HM is supported as an ISAC Marylou Ingram Scholar. We would like to thank all the support staff at Sydney Cytometry and the Ramacio…		Other: Randomised trial		15 min of rest	Immediately post-exposure									Partial body cryotherapy	Cold water immersion	Control			Male participants aged between 18 and 35 years	Inclusion criteria included completion of the Physical Activity Readiness questionnaire (PAR-Q) and General Health Questionnaire (GHQ), and a screening for any recent illness or injury, or for the current use of antioxidant supplements, or anti-inflammatory or steroidal medication which may have impacted immune competence.									40							23.4 (Â±4.6)
1678	Rose 2023	Partial body cryotherapy exposure drives acute redistribution of circulating lymphocytes: preliminary findings	Consensus	2024-03-01		Partial body cryotherapy exposure drives acute redistribution of circulating lymphocytes: preliminary findings	2023	Rose	Australia	This trial examined the impact of a single PBC exposure on circulating peripheral blood mononuclear cells compared to CWI or a control.	This research project was funded by a grant from the Australian Sports Commission, Australian Government. NSWIS provided access to facilities, including PBC chamber, CWI bath, and biodex dynamometer. University of Western Sydney contributed consumables and resources. HM is supported as an ISAC Marylou Ingram Scholar. We would like to thank all the support staff at Sydney Cytometry and the Ramacio…		Parallel design		Pre	Post									The CWI treatment involved 3 min seated in water up to the xiphoid process in a specifically designed bath (iSprint bath, iCool, Gold Coast, Australia), with the water running through a chiller unit (iCool Lite Pump, Gold Coast, Australia) that main- tained the temperature at 9 Â°C.	Partial body cryotherapy (PBC) participants stood upright with the head exposed in a single user cryocabin wearing gloves, soft boots, and shorts (Space Cabin Cryosauna Classic, Kherson, Ukraine) for 3 min between âˆ’110 and âˆ’140 Â°C	Participants randomised to the CON treatment were instructed to sit quietly on a chair at room temperature of 24 Â°C for 3 min			Male participants aged between 18 and 35 years	Inclusion criteria included completion of the Physical Activity Readiness questionnaire (PAR-Q) and General Health Questionnaire (GHQ), and a screening for any recent illness or injury, or for the current use of antioxidant supplements, or anti-inflammatory or steroidal medication which may have impacted immune competence.	Recent illness or injury, or for the current use of antioxidant supplements, or anti-inflammatory or steroidal medication which may have impacted immune competence.		9	8	9				25							23.4 (Â±4.6)	0	0
1657	Roberts 2014	Cold water immersion enhances recovery of submaximal muscle function after resistance exercise	Tara Cain	2024-03-01		Cold water immersion enhances recovery of submaximal muscle function after resistance exercise	2014	Roberts	Australia	to compare the effects of cold water immersion versus active recovery on short-term restoration of maximal and submaximal muscle function after resistance exercise	was supported by research grants from Sports Medicine Australia and the Centre of Excellence for Applied Sport Science Research at the Queensland Academy of Sport. L. Roberts is supported by an International Postgraduate Research Scholarship at The University of Queensland		Crossover design		PRE	0.25 hrs	1 hr	1.5 hrs	2 hrs				participants completed two experimental trials separated by 14 days		10 min of CWI at 10Â°C					physically active young men				10							21.3 Â± 1.6							0
1657	Roberts 2014	Cold water immersion enhances recovery of submaximal muscle function after resistance exercise	Max Nelson	2024-04-01	1657	Cold water immersion enhances recovery of submaximal muscle function after resistance exercise	2014	Roberts	Australia	Primary: to compare the effects of cold water immersion versus active recovery on short-term restoration of maximal and submaximal muscle function after resistance exercise Secondary: To extend existing knowledge of the physiological mechanisms by which cold water immersion could enhance recovery from exercise	Sports Medicine Australia; Centre of Excellence for Applied Sports Research - Queensland Academy of Sport; International Postgraduate Research Scholarship		Crossover design		Pre	Post-0	Post-15 min	Post-30 min	Post-45 min	Post-1 hr	Post-1.5 hr	Post-2 hr; Post-4 hr; Post-6 hr			Cold Water immersion	Recovery				Physically active, resistance trained young men	Male, aged 18 years or over (assumed), participating in resistance training 2-3 times per week	Accustomed to cold water immersion; presence of contraindications to resistance exercise		10	10						21.3/1.6	21.3/1.6						0	0
1657	Roberts 2014	Cold water immersion enhances recovery of submaximal muscle function after resistance exercise	Consensus	2024-04-01	1657	Cold water immersion enhances recovery of submaximal muscle function after resistance exercise	2014	Roberts	Australia	Primary: to compare the effects of cold water immersion versus active recovery on short-term restoration of maximal and submaximal muscle function after resistance exercise Secondary: To extend existing knowledge of the physiological mechanisms by which cold water immersion could enhance recovery from exercise	was supported by research grants from Sports Medicine Australia and the Centre of Excellence for Applied Sport Science Research at the Queensland Academy of Sport. L. Roberts is supported by an International Postgraduate Research Scholarship at The University of Queensland		Crossover design		PRE	Post 0.25 hrs	Post 1 hr	Post 1.5 hrs	Post 2 hrs						Cold Water immersion	Active Recovery				physically active young men	Male, aged 18 years or over (assumed), participating in resistance training 2-3 times per week	Accustomed to cold water immersion; presence of contraindications to resistance exercise		10	10						21.3 Â± 1.6	21.3 Â± 1.6						0	0
891	Hironaga 2019	Effects of Water Immersion on Mucosal Immune Defense after Acute Resistance Exercise	Tara Cain	2024-03-01		Effects of Water Immersion on Mucosal Immune Defense after Acute Resistance Exercise	2019	Hironaga	Other: Japan	to investigate the effect of resistance exercise for muscle hypertrophy on immune function, and the effect of water immersion therapy on immune function after resistance exercise.			Crossover design		before exercise (pre-ex)	after exercise (post-ex)	immediately after the trial (post-trial)	60 minutes after the trial (post 60)					the subjects performed the following trials at intervals of at least 1 week		alternately repeating the following schedule 7 times afÂ­ter parallel squat: CWI for 1 minute at 15Â°C and sitting at rest for 1 minute at room temperature					adult males who had resistÂ­ance-exercise experience				7							22.9 Â±1.6							0
891	Hironaga 2019	Effects of Water Immersion on Mucosal Immune Defense after Acute Resistance Exercise	Max Nelson	2024-03-01	#891	Effects of Water Immersion on Mucosal Immune Defense after Acute Resistance Exercise	2019	Ito	Other: Japan	To examine the effect of water immersion therapy on autonomic nervous activity using heart rate variability (HRV) to examine the changes in SlgA secretion	None reported	All data presented in graphical format	Crossover design		Pre exercise	Post-Exercise	Post-trial	Post-60							Control (seated rest)	Cold Water Immersion	Hot Water Immersion	Contrast immersion (Hot and Cold)		Resistance trained healthy adult males	Not clearly stated - assume male, 18 years or over, resistance training experience, healthy/injury free	Assumed - no resistance training experience, injury that limited ability to squat		7 (for all conditions)							22.9/1.6 (for all conditions)							0
891	Hironaga 2019	Effects of Water Immersion on Mucosal Immune Defense after Acute Resistance Exercise	Consensus	2024-04-01	#891	Effects of Water Immersion on Mucosal Immune Defense after Acute Resistance Exercise	2019	Ito	Other: Japan	to investigate the effect of resistance exercise for muscle hypertrophy on immune function, and the effect of water immersion therapy on immune function after resistance exercise.	None reported	All data presented in graphical format, data extracted using plot digitiser, by Tara Cain & Ben Singh. Average from both sets of results reported	Crossover design		Pre exercise	Post-Exercise	Post-trial	Post-60					the subjects performed the following trials at intervals of at least 1 week		Control (seated rest)	Cold Water Immersion				Resistance trained healthy adult males	Not clearly stated - assume male, 18 years or over, resistance training experience, healthy/injury free	Assumed - no resistance training experience, injury that limited ability to squat		7 (for all conditions)							22.9 Â±1.6 (for all conditions)							0
623	Eimonte 2021	Residual effects of short-term whole-body cold-water immersion on the cytokine profile, white blood cell count, and blood markers of stress	Ben Singh	2024-03-01		Residual effects of short-term whole-body cold- water immersion on the cytokine profile, white blood cell count, and blood markers of stress	2021	Eimonte	Other: Lithuania	Tested the hypothesis that short-term acute whole- body CWI would induce high blood levels of cortisol, NE, and Epi, which in turn would increase circulating leukocyte numbers and delay the production of proinflammatory cytokines (tumor necrosis factor a (TNF-a), interleukin 1b (IL-1b), and IL-6).	NR		Crossover design		15m, 20m, 25m, 30m, 35m, 40m, 45m, 50m, 55m, 60m, 65m, 70m, 2h, 4h, 6h, 12h, 24h, 48h										(EXP) trial involving whole-body CWI (14 C for 10 min)							Excluded from this study if they smoked or had Raynaudâ€™s syndrome, asthma, a neurological pathology, or another condition that could be worsened by acute exposure to cold (14 C) water.								12							23 Â± 4
623	Eimonte 2021	Residual effects of short-term whole-body cold-water immersion on the cytokine profile, white blood cell count, and blood markers of stress	Tara Cain	2024-03-01		Residual effects of short-term whole-body cold- water immersion on the cytokine profile, white blood cell count, and blood markers of stress	2021	Eimonte	Other: Lithuania	explore the residual consequences of whole-body short-term cold-water immersion (CWI; 14 C for 10 min) on the immune response in healthy non-acclimated young adult men (aged 20â€“30 years)			Crossover design		pre	post	15 min	30 min	1 hour	2 hours	4 hours	(T8) 6 hours, (T9) 12 hours, (T10) 24 hours, (T11) 48 hours	trials were performed in a balanced random order (cross-over design) at least 1 week apart		whole-body CWI					young healthy adult men	i) men; ii) age between 20 and 30 years; iii) no excessive regular sport activities (i.e. <3 times per week and â‰¤150 min of moderate intensity or â‰¤75 min of vigorous intensity activity per week); iv) no involvement in any temperature-manipulation program or extreme temperature exposure for â‰¥3 months; v) no medications and dietary supplements that could affect experimental variables; vi) no …	Participants were excluded from this study if they smoked or had Raynaudâ€™s syndrome, asthma, a neurological pathology, or another condition that could be worsened by acute exposure to cold (14 C) water.		12							23 Â± 4							0
623	Eimonte 2021	Residual effects of short-term whole-body cold-water immersion on the cytokine profile, white blood cell count, and blood markers of stress	Consensus	2024-03-01		Residual effects of short-term whole-body cold- water immersion on the cytokine profile, white blood cell count, and blood markers of stress	2021	Eimonte	Other: Lithuania	explore the residual consequences of whole-body short-term cold-water immersion (CWI; 14 C for 10 min) on the immune response in healthy non-acclimated young adult men (aged 20â€“30 years)	Not Reported		Crossover design		15m, 20m, 25m, 30m, 35m, 40m, 45m, 50m, 55m, 60m, 65m, 70m, 2h, 4h, 6h, 12h, 24h, 48h								trials were performed in a balanced random order (cross-over design) at least 1 week apart		(EXP) trial involving whole-body CWI (14 C for 10 min)					young healthy adult men	i) men; ii) age between 20 and 30 years; iii) no excessive regular sport activities (i.e. <3 times per week and â‰¤150 min of moderate intensity or â‰¤75 min of vigorous intensity activity per week); iv) no involvement in any temperature-manipulation program or extreme temperature exposure for â‰¥3 months; v) no medications and dietary supplements that could affect experimental variables; vi) no …	Participants were excluded from this study if they smoked or had Raynaudâ€™s syndrome, asthma, a neurological pathology, or another condition that could be worsened by acute exposure to cold (14 C) water.		12						12	23 Â± 4						23 Â± 4	0
622	Eimonte 2021	Recovering body temperature from acute cold stress is associated with delayed proinflammatory cytokine production in vivo	Tara Cain	2024-03-01		Recovering body temperature from acute cold stress is associated with delayed proinflammatory cytokine production in vivo	2021	Eimonte	Other: Lithuania	determine whether the recovering body temperature from acute whole-body exposure (for 170 min) to cold water (14 â—¦C) in young adult healthy men is sufficient to modulate the recovery kinetics (within 48 h after cold exposure) of stress and imÂ­munity.		Statistical significance was set at P < 0.05	Parallel design		pre	post	1hr	2hr	4hr	6hr	12hr	(T8) 24hr, (T9) 48hr			whole-body intermittent cold-water immersion (CWI, at 13â€“14 â—¦C for a total 170 min)					healthy young adult men	i) age between 20 and 30 years; ii) no excessive sport activities (i.e., <3 times per week); iii) no involvement in any temperature-manipulation program or extreme temperature exposure for â‰¥3 months; iv) no medications that could affect natural thermoregulation; v) no blood/needle phobia	Subjects with Raynaudâ€™s syndrome, asthma, neurological pathology, or conditions that could be worsened by exposure to cold (14 â—¦C) water were excluded from this study		16							24 Â± 1							0
622	Eimonte 2021	Recovering body temperature from acute cold stress is associated with delayed proinflammatory cytokine production in vivo	Max Nelson	2024-03-01	#622	Recovering body temperature from acute cold stress is associated with delayed proinflammatory cytokine production in vivo	2021	Eimonte	Australia	To determine whether the recovering body temperature from acute whole-body exposure (for 170 min) to cold water (14 â—¦C) in young adult healthy men is sufficient to modulate the recovery kinetics (within 48 h after cold exposure) of stress and imÂ­munity.	Nil reported		Parallel design		Pre	Immediately Post	1 hr post	2 hr post	4 hr post	6 hr post	12 hr post	24 hr post AND 48 hr post			Cold water immersion (bath)	Control				Healthy, mainly sedentary (?) young adults	20-30 years of age; "np excessive sport activities (<3 times per week); no involvement in temperature manipulation program or extreme temperature exposure for >3 months; no medications that impact thermoregulation; no needle or blood phobia; no presence of Raynaud's syndrome, asthma, neurological pathology, or other conditions worsened by exposure to cold.	Presence of Raynaud's syndrome, asthma, neurological pathology, or other conditions worsened by exposure to cold.		16	10						2024-01-24	2024-02-24						Not stated	Not stated
622	Eimonte 2021	Recovering body temperature from acute cold stress is associated with delayed proinflammatory cytokine production in vivo	Consensus	2024-03-01	#622	Recovering body temperature from acute cold stress is associated with delayed proinflammatory cytokine production in vivo	2021	Eimonte	Other: Lithuania	To determine whether the recovering body temperature from acute whole-body exposure (for 170 min) to cold water (14 â—¦C) in young adult healthy men is sufficient to modulate the recovery kinetics (within 48 h after cold exposure) of stress and imÂ­munity.	Nil reported		Parallel design		Pre	Immediately Post	1 hr post	2 hr post	4 hr post	6 hr post	12 hr post	24 hr post AND 48 hr post			Cold water immersion (bath)	Control				healthy young adult men	i) age between 20 and 30 years; ii) no excessive sport activities (i.e., <3 times per week); iii) no involvement in any temperature-manipulation program or extreme temperature exposure for â‰¥3 months; iv) no medications that could affect natural thermoregulation; v) no blood/needle phobia	Subjects with Raynaudâ€™s syndrome, asthma, neurological pathology, or conditions that could be worsened by exposure to cold (14 â—¦C) water were excluded from this study		16	10						24 Â± 1	24 Â± 2						0	0
621	Eimonte 2022	Kinetics of lipid indicators in response to short- and long-duration whole-body, cold-water immersion	Hunter Bennett	2024-03-01	621	Kinetics of lipid indicators in response to short- and long-duration whole-body, cold-water immersion	2022	Eimonte	Other: Lithuania	We aimed to investiÂ­gate the 2-day kinetics of stress hormones (i.e., cortisol, epinephrine, and norepinephrine) and the lipid profile (i. e., total cholesterol [TC], high-density lipoprotein [HDL] cholesterol, low-density lipoprotein [LDL] cholesterol, and triglycerides) in response to whole-body long- (intermittent 170 min; 170-CWI) or short-duration (10 min; 10-CWI) cold-water immersion (CWI;…	None reported		Crossover design		Pre	Post (immediate)	1 hour	2 hour	4 hour	6 hour	12 hour	1 day	2 day		Con 10 (ten minute control)	Con 170 (170 minute control)	CWI 10 (10 minute immersion at 14 degrees)	CWI 170 (170 minute intermittent immersion at 14 degrees)			The criteria for inclusion were: (i) male sex; (ii) age 20â€“30 y (iii) no excessive sport activities (i.e., <3 times per week and â‰¤150 min of moderate-intensity or â‰¥ 75 min of vigorous-intensity activity per week); [25]; (iv) no involvement in any temperature manipulation program or extreme temperature exposure for <3 months; (v) no medications and dietary supplements that could affect exper…	Participants were excluded from this study if they had Raynaud's syndrome, asthma, a neurological pathology, or conditions that could be worsened by exposure to cold (14â—¦C) water.		17	17				17	17	24 Â± 1	24 Â± 1				24 Â± 1	24 Â± 1	all male	all male
621	Eimonte 2022	Kinetics of lipid indicators in response to short- and long-duration whole-body, cold-water immersion	Tara Cain	2024-03-01		Kinetics of lipid indicators in response to short- and long-duration whole-body, cold-water immersion	2022	Eimonte	Other: Lithuania	to investiÂ­gate the 2-day kinetics of stress hormones (i.e., cortisol, epinephrine, and norepinephrine) and the lipid profile (i.e., total cholesterol [TC], high-density lipoprotein [HDL] cholesterol, low-density lipoprotein [LDL] cholesterol, and triglycerides) in response to whole-body long- (intermittent 170 min; 170-CWI) or short-duration (10 min; 10-CWI) cold-water immersion (CWI; 14 â—¦C w…	Institute of Sport Science and Innovations, Lithuanian Sports University	Allocation to a different sequence of trials was conducted quasi-randomly based on the order in which a participant was recruited for the experiment. Statistical signifiÂ­cance was set at p < 0.05	Crossover design		pre	post	1hr	2hrs	4hrs	6hrs	12hrs	(T8) 1 day, (T9) 2 days	all participants received all four trials, at least 2 weeks apart		intermittent 170 min (120 min maximum total immersion time) for long- (170-CWI). During 170-CWI, after every 20 min of immersion, the participants were asked to step out of the bath and rest for 10 min while sitting in the room environment, and then the same procedure was repeated until 170 min had been reached.	10 min for short-duration (10-CWI)				healthy, young, adult men	(i) male sex; (ii) age 20â€“30 y; (iii) no excessive sport activities (i.e., <3 times per week and â‰¤150 min of moderate-intensity or â‰¥ 75 min of vigorous-intensity activity per week); (iv) no involvement in any temperature manipulation program or extreme temperature exposure for <3 months; (v) no medications and dietary supplements that could affect experimental variables; (vi) no blood/needl…	Participants were excluded from this study if they had Raynaudâ€™s syndrome, asthma, a neurological pathology, or conditions that could be worsened by exposure to cold (14 â—¦C) water		17	17						24 Â± 1	24 Â± 1						0	0
621	Eimonte 2022	Kinetics of lipid indicators in response to short- and long-duration whole-body, cold-water immersion	Consensus	2024-03-01	621	Kinetics of lipid indicators in response to short- and long-duration whole-body, cold-water immersion	2022	Eimonte	Other: Lithuania	We aimed to investiÂ­gate the 2-day kinetics of stress hormones (i.e., cortisol, epinephrine, and norepinephrine) and the lipid profile (i. e., total cholesterol [TC], high-density lipoprotein [HDL] cholesterol, low-density lipoprotein [LDL] cholesterol, and triglycerides) in response to whole-body long- (intermittent 170 min; 170-CWI) or short-duration (10 min; 10-CWI) cold-water immersion (CWI;…	None reported	Allocation to a different sequence of trials was conducted quasi-randomly based on the order in which a participant was recruited for the experiment. Both CWI trials induced a marked release of the stress hormones, epinephrine, and norepinephrine, with higher concentrations detected after 170-CWI (p < 0.05) and a disrupted diurnal peak of cortisol lasting for a few hours. 170-CWI increased trigly…	Crossover design		Pre	Post (immediate)	1 hour	2 hour	4 hour	6 hour	12 hour	1 day	2 day		Con 10 (ten minute control)	Con 170 (170 minute control)	CWI 10 (10 minute immersion at 14 degrees)	CWI 170 (170 minute intermittent immersion at 14 degrees)		healthy, young, adult men	The criteria for inclusion were: (i) male sex; (ii) age 20â€“30 y (iii) no excessive sport activities (i.e., <3 times per week and â‰¤150 min of moderate-intensity or â‰¥ 75 min of vigorous-intensity activity per week); [25]; (iv) no involvement in any temperature manipulation program or extreme temperature exposure for <3 months; (v) no medications and dietary supplements that could affect exper…	Participants were excluded from this study if they had Raynaud's syndrome, asthma, a neurological pathology, or conditions that could be worsened by exposure to cold (14â—¦C) water.		17	17				17	17	24 Â± 1	24 Â± 1				24 Â± 1	24 Â± 1	0	0
613	Earp 2019	Cold-water immersion blunts and delays increases in circulating testosterone and cytokines post-resistance exercise	Max Nelson	2024-03-01	#613	Coldâ€‘water immersion blunts and delays increases in circulating testosterone and cytokines postâ€‘resistance exercise	2019	Earp	United States	To determine if CWI affects circulating T, IL-6, and TNFÎ± concentrations within 1 h of resistance exercise	Partial financial support for this study was provided by an Enhancement of Graduate Research Award from the University of Rhode Island.	All data in graphical format	Crossover design		Prior	5 post	15 post	30 post	60 post						Cold Water Immersion					Resistance trained males	Resistance trained (2x RT for past 12 months) Ability to perform sufficient depth back-squat at at least 1.5x body mass Free of msk injury Free of hormonal disorder	msk injury which prevents squat Not resistance trained Hormonal disorder Inability to squat to sufficient depth with appropriate weight		11							21.1/2.1							0
613	Earp 2019	Cold-water immersion blunts and delays increases in circulating testosterone and cytokines post-resistance exercise	Hunter Bennett	2024-03-01	613	Coldâ€‘water immersion blunts and delays increases in circulating testosterone and cytokines postâ€‘resistance exercise.	2019	Earp	United States	The purpose of the present study is to determine if CWI affects circulating T, IL-6, and TNFÎ± concentrations within 1 h of resistance exercise.	None reported		Crossover design		Pre	5m post	15m post	30m post	60m post						Control	CWI				All participants were considered resistance trained, which was defined as having continually resistance trained at least twice per week over the last year and being able to perform the parallel-depth (thigh parallel to the ground) back squat lift with at least 1.5 times BM.	Continually resistance trained at least twice per week over the last year and being able to perform the parallel-depth (thigh parallel to the ground) back squat lift with at least 1.5 times BM. All participants habitually performed back squats as part of their resistance training routine and were free of any musculoskeletal injuries that would prevent them from performing heavy back squats or hor…			11					11	11	21.1 Â± 2.1					21.1 Â± 2.1	21.1 Â± 2.1	all male
613	Earp 2019	Cold-water immersion blunts and delays increases in circulating testosterone and cytokines post-resistance exercise	Consensus	2024-03-01	613	Coldâ€‘water immersion blunts and delays increases in circulating testosterone and cytokines postâ€‘resistance exercise.	2019	Earp	United States	To determine if CWI affects circulating T, IL-6, and TNFÎ± concentrations within 1 h of resistance exercise	Partial financial support for this study was provided by an Enhancement of Graduate Research Award from the University of Rhode Island.	All data in graphical format	Crossover design		Pre	5m post	15m post	30m post	60m post						Control	CWI				Resistance trained males	Continually resistance trained at least twice per week over the last year and being able to perform the parallel-depth (thigh parallel to the ground) back squat lift with at least 1.5 times BM. All participants habitually performed back squats as part of their resistance training routine	Free of any musculoskeletal injuries that would prevent them from performing heavy back squats or hormonal disorders.		11					11	11	21.1 Â± 2.1					21.1 Â± 2.1	21.1 Â± 2.1	0
117	Ahokas 2020	Water immersion methods do not alter muscle damage and inflammation biomarkers after high-intensity sprinting and jumping exercise	Hunter Bennett	2024-03-01	117	Water immersion methods do not alter muscle damage and inflammation biomarkers after highâ€‘intensity sprinting and jumping exercise.	2020	Ahokas	Other: Finland	The aim of this study was to compare the efficacy of three water immersion interventions performed after active recovery compared to active recovery only on the resolution of inflammation and markers of muscle damage post-exercise.	Ecomarine Oy and Avantopool Oy, The Emil Aaltonen Foun- dation and the Faculty of Sport and Health Sciences made financial contributions to this work. Open access funding provided by University of JyvÃ¤skylÃ¤ (JYU)		Crossover design		Pre (before 45m loading protocol)	Post5 (5m post exercise, before CWI etc.)	Post 60 (60m post exercise)	Post 24h (24 hour post post exercise)	Post 48 (48 hours post exercise)	Post 96 (96 hours post exercise)					ACT (control, sitting in an empty bath)	CWI (immersed in 10 degree water)	TWI (immersed in 24 degree water)	CWT (contrast therapry - alternating water 10 and 38degrees)		healthy men undertaking regular physical activity	Upon enrolment, participants completed a health questionnaire, as well as food and activity diaries that facilitated standardisation of nutritional intake and physical activity before, during, and after the trials until the last recovery measurements.	none reported		9	9	9			9		26 Â± 3.7	26 Â± 3.7	26 Â± 3.7			26 Â± 3.7		All male	All male
117	Ahokas 2020	Water immersion methods do not alter muscle damage and inflammation biomarkers after high-intensity sprinting and jumping exercise	Jacinta Brinsley	2024-03-01	117	Water immersion methods do not alter muscle damage and inflammation biomarkers after highâ€‘intensity sprinting and jumping exercise	2020	Ahokas	Other: Finland	The hypothesis was that water immersion methods after an active recovery do not give any added benefits on the clearance of muscle damage and inflammation markers following active recovery.	Ecomarine Oy and Avantopool Oy, The Emil Aaltonen Foun- dation and the Faculty of Sport and Health Sciences made financial contributions to this work. Open access funding provided by University of JyvÃ¤skylÃ¤ (JYU).		Crossover design		Baseline	5-min	60-min								active recovery only (ACT)	active recovery followed by cold-water immersion (CWI)	contrast water therapy (CWT)	thermoneutral water immersion (TWI)		Healthy men undertaking regular PA	None listed	None listed				26 (3.7)							0
117	Ahokas 2020	Water immersion methods do not alter muscle damage and inflammation biomarkers after high-intensity sprinting and jumping exercise	Consensus	2024-03-01	117	Water immersion methods do not alter muscle damage and inflammation biomarkers after highâ€‘intensity sprinting and jumping exercise	2020	Ahokas	Other: Finland	The aim of this study was to compare the efficacy of three water immersion interventions performed after active recovery compared to active recovery only on the resolution of inflammation and markers of muscle damage post-exercise.	Ecomarine Oy and Avantopool Oy, The Emil Aaltonen Foun- dation and the Faculty of Sport and Health Sciences made financial contributions to this work. Open access funding provided by University of JyvÃ¤skylÃ¤ (JYU).		Crossover design		Pre (before 45m loading protocol)	Post5 (5m post exercise loading, before CWI)	Post 60 (60m post exercise loading, after CWI)	Post 24h (24 hour post exercise loading, after CWI)	Post 48 (48 hours post exercise loading, after CWI)	Post 96 (96 hours post exercise loading, after CWI)					ACT (control, sitting in an empty bath)	CWI (immersed in 10 degree water)	TWI (immersed in 24 degree water)	CWT (contrast therapry - alternating water 10 and 38degrees)		healthy men undertaking regular physical activity	None listed	None listed		9	9	9	9				26 Â± 3.7	26 Â± 3.7	26 Â± 3.7	26 Â± 3.7				All male	All male
[truncated: 500 more columns]
