# Supplementary material for: Effects of cold-water immersion on health and wellbeing: A systematic review and meta-analysis
Source: PLoS One. 2025 Jan 29;20(1):e0317615. doi: 10.1371/journal.pone.0317615 (PMC11778651; doi:10.1371/journal.pone.0317615)
Supplement: S7 File — (XLSX) [file pone.0317615.s007.xlsx]

## Sheet: review_394167_included_csv_2024
Title	Authors	Published Year	Journal
Water immersion methods do not alter muscle damage and inflammation biomarkers after high-intensity sprinting and jumping exercise	Ahokas, E. K.; KyrÃ¶lÃ¤inen, H.; Mero, A. A.; Walker, S.; Hanstock, H. G.; Ihalainen, J. K.	2020	European Journal of Applied Physiology
Cold-water immersion blunts and delays increases in circulating testosterone and cytokines post-resistance exercise	Earp, J. E.; Hatfield, D. L.; Sherman, A.; Lee, E. C.; Kraemer, W. J.	2019	European Journal of Applied Physiology
Kinetics of lipid indicators in response to short- and long-duration whole-body, cold-water immersion	Eimonte, M.; Eimantas, N.; Baranauskiene, N.; Solianik, R.; Brazaitis, M.	2022	Cryobiology
Recovering body temperature from acute cold stress is associated with delayed proinflammatory cytokine production in vivo	Eimonte, M.; Eimantas, N.; Daniuseviciute, L.; Paulauskas, H.; Vitkauskiene, A.; Dauksaite, G.; Brazaitis, M.	2021	Cytokine
Residual effects of short-term whole-body cold-water immersion on the cytokine profile, white blood cell count, and blood markers of stress	Eimonte, M.; Paulauskas, H.; Daniuseviciute, L.; Eimantas, N.; Vitkauskiene, A.; Dauksaite, G.; Solianik, R.; Brazaitis, M.	2021	International Journal of Hyperthermia
Effects of Water Immersion on Mucosal Immune Defense after Acute Resistance Exercise	Hironaga, I. T. O.; Nobuhiko, E. D. A.; Hideya, Nakatsuka; Norihide, Yamashita; Takao, Akama	2019	Advances in Exercise & Sports Physiology
Cold water immersion enhances recovery of submaximal muscle function after resistance exercise	Roberts, L. A.; Nosaka, K.; Coombes, J. S.; Peake, J. M.	2014	American Journal of Physiology - Regulatory Integrative and Comparative Physiology
Partial body cryotherapy exposure drives acute redistribution of circulating lymphocytes: preliminary findings	Rose, Catriona L.; McGuire, Helen; Graham, Kenneth; Siegler, Jason; de St Groth, Barbara Fazekas; Caillaud, Corinne; Edwards, Kate M.	2023	European Journal of Applied Physiology
Sleep quantity and quality during consecutive day heat training with the inclusion of cold-water immersion recovery	Skein, M.; Wingfield, G.; Gale, R.; Washington, T. L.; Minett, G. M.	2018	Journal of Thermal Biology
Effects of 3-week repeated cold water immersion on leukocyte counts and cardiovascular factors: an exploratory study	Versteeg, N.; Clijsen, R.; Hohenauer, E.	2023	Frontiers in Physiology
The Effect of Cold Showering on Health and Work: A Randomized Controlled Trial	Buijze, Geert A.; Sierevelt, Inger N.; Bas, C. J. M. van der Heijden; Dijkgraaf, Marcel G.; Frings-Dresen, Monique H. W.	2016	PloS one
