# Supplementary material for: Effects of cold-water immersion on health and wellbeing: A systematic review and meta-analysis
Source: PLoS One. 2025 Jan 29;20(1):e0317615. doi: 10.1371/journal.pone.0317615 (PMC11778651; doi:10.1371/journal.pone.0317615)
Supplement: S8 File — (XLSX) [file pone.0317615.s008.xlsx]

## Sheet: review_394167_excluded_csv_2024
Title	Authors	Published Year	Journal	Notes
DANGERS OF COLD IMMERSION		1964	Br Med J	Exclusion reason: Wrong study design;
Some endocrine responses to hot and cold water immersion in man with special reference to the circadian differences of the responses	Agishi, Y.; Saito, K.; Itoh, S.	1976	Journal of Interdisciplinary Cycle Research	Exclusion reason: Water temp >15 degrees;
Effects of chronic cold water exposure in fish harvesters on sensory and motor performance and cold tolerance	Armstrong, C.; Holden, J.; Walsh, B.; Walsh, E.; Carnahan, H.	2020	International Journal of Human Factors and Ergonomics	Exclusion reason: Immersion below chest level or single limb;
Short term pre-cooling maneuvers - effect on dehydration and thermoregulation during an exercise test in the warm environment	Azad, Ahamad; Taghizadeh, Mohammadjavad; Mosavi, Mansour; Ghasemnian, Aghaali	2017	Sports Medicine Journal / Medicina Sportiva	Exclusion reason: Water temp >15 degrees;
Acute anxiety increases the magnitude of the cold shock response before and after habituation	Barwood, Martin; Corbett, Jo; Green, Richard; Smith, Tim; Tomlin, Perry; Weir-Blankenstein, Lydia; Tipton, Michael	2013	European Journal of Applied Physiology	Exclusion reason: Non-RCT;
Predicting the Magnitude and Duration of the Life-Threatening Cold Shock Response on Accidental Immersion: Estimating the Risk of Drowning	Barwood, Martin J.	2018	International Journal of Aquatic Research & Education	Exclusion reason: Conference abstract;
Acute Anxiety Predicts Components of the Cold Shock Response on Cold Water Immersion: Toward an Integrated Psychophysiological Model of Acute Cold Water Survival	Barwood, M. J.; Corbett, J.; Massey, H.; McMorris, T.; Tipton, M.; Wagstaff, C. R. D.	2018	Front Psychol	Exclusion reason: Non-RCT;
Habituation of the cold shock response is inhibited by repeated anxiety: Implications for safety behaviour on accidental cold water immersions	Barwood, M. J.; Corbett, J.; Tipton, M.; Wagstaff, C.; Massey, H.	2017	Physiol Behav	Exclusion reason: Non-RCT;
Habituation of the cold shock response may include a significant perceptual component	Barwood, M. J.; Corbett, J.; Wagstaff, C. R.	2014	Aviat Space Environ Med	Exclusion reason: Wrong outcome ;
Breath-hold performance during cold water immersion: effects of psychological skills training	Barwood, M. J.; Dalzell, J.; Datta, A. K.; Thelwell, R. C.; Tipton, M. J.	2006	Aviat Space Environ Med	Exclusion reason: Wrong outcome ;
Effects of cold water immersion and active recovery on post-exercise heart rate variability	Bastos, F. N.; Vanderlei, L. C. M.; Nakamura, F. Y.; Bertollo, M.; Godoy, M. F.; Hoshi, R. A.; Junior, J. N.; Pastre, C. M.	2012	International Journal of Sports Medicine	Exclusion reason: Wrong outcome ;
Motor and Cognitive Effects of Cold Water Immersion under Hyperbaric Conditions	Biersner, R. J.	1976	Human Factors: The Journal of Human Factors and Ergonomics Society	Exclusion reason: Intervention involved protective garments;
Peripheral and central blood flow in man during cold, thermoneutral, and hot water immersion	Bonde-Petersen, F.; Schultz-Pedersen, L.; Dragsted, N.	1992	Aviation Space and Environmental Medicine	Exclusion reason: Water temp >15 degrees;
Cold Water Immersion Improves the Recovery of Both Central and Peripheral Fatigue Following Simulated Soccer Match-Play	Bouchiba, M.; Bragazzi, N. L.; Zarzissi, S.; Turki, M.; Zghal, F.; Grati, M. A.; Daab, W.; Ayadi, F.; Rebai, H.; Ibn Hadj Amor, H.; Hureau, T. J.; Bouzid, M. A.	2022	Frontiers in Physiology	Exclusion reason: Athlete population tier 3 or higher;
Two strategies for response to 14Â°C cold-water immersion: Is there a difference in the response of motor, cognitive, immune and stress markers?	Brazaitis, M.; Eimantas, N.; Daniuseviciute, L.; Mickeviciene, D.; Steponaviciute, R.; Skurvydas, A.	2014	PLoS One	Exclusion reason: Non-RCT;
Leg temperature and heat content in humans during immersion hypothermia and rewarming	Bristow, G. K.; Sessler, D. I.; Giesbrecht, G. G.	1994	Aviat Space Environ Med	Exclusion reason: Wrong outcome ;
Postexercise cold water immersion benefits are not greater than the placebo effect	Broatch, J. R.; Petersen, A.; Bishop, D. J.	2014	Medicine and Science in Sports and Exercise	Exclusion reason: Immersion below chest level or single limb;
Cold immersion	Cannon, P.	1963	J R Nav Med Serv	Exclusion reason: Wrong study design;
Effect of the Depth of Cold Water Immersion on Sleep Architecture and Recovery Among Well-Trained Male Endurance Runners	Chauvineau, M.; Pasquier, F.; Guyot, V.; Aloulou, A.; Nedelec, M.	2021	Frontiers in Sports and Active Living	Exclusion reason: Athlete population tier 3 or higher;
Regular cold water swimming during winter time affects resting hematological parameters and serum erythropoietin	Checinska-Maciejewska, Z.; Niepolski, L.; Checinska, A.; Korek, E.; Kolodziejczak, B.; Kopczynski, Z.; Krauss, H.; Pruszynska-Oszmalek, E.; Kolodziejski, P.; Gibas-Dorna, M.	2019	J Physiol Pharmacol	Exclusion reason: Non-RCT;
Peripheral blood flow changes in response to postexercise cold water immersion	Choo, H. C.; Nosaka, K.; Peiffer, J. J.; Ihsan, M.; Yeo, C. C.; Abbiss, C. R.	2018	Clinical Physiology and Functional Imaging	Exclusion reason: Wrong outcome ;
Cold effect on qt dispersion in healthy subjects	Chu, C. S.; Lin, T. H.; Lu, Y. H.; Huang, C. H.; Lee, K. T.; Yen, H. W.; Voon, W. C.; Lai, W. T.; Sheu, S. H.	2002	Kaohsiung J Med Sci	Exclusion reason: Immersion below chest level or single limb;
Individual perception of recovery is related to subsequent sprint performance	Cook, C. J.; Beaven, C. M.	2013	Br J Sports Med	Exclusion reason: Athlete population tier 3 or higher;
Tissue viability imaging of skin microcirculation following exposure to whole body cryotherapy (-110Â°C) and cold water immersion (8Â°C)	Costello, J. T.; McNamara, P. M.; O'Connell, M. L.; Algar, L. A.; Leahy, M. J.; Donnelly, A. E.	2014	Archives of Exercise in Health & Disease	Exclusion reason: Wrong outcome ;
Diver performance: the effect of cold	Davis, F. M.; Baddeley, A. D.; Hancock, T. R.	1975	Undersea Biomed Res	Exclusion reason: Intervention involved protective garments;
Effect of Cold Water Immersion Performed on Successive Days on Physical Performance, Muscle Damage, and Inflammatory, Hormonal, and Oxidative Stress Markers in Volleyball Players	de Freitas, V. H.; Ramos, S. P.; Bara-Filho, M. G.; Freitas, D. G. S.; Coimbra, D. R.; Cecchini, R.; Guarnier, F. A.; Nakamura, F. Y.	2019	J Strength Cond Res	Exclusion reason: Athlete population tier 3 or higher;
Effects of sports massage and intermittent cold-water immersion on recovery from matches by basketball players	Delextrat, Anne; Calleja-GonzÃ¡lez, Julio; Hippocrate, Audrey; Clarke, NeilDavid	2013	Journal of Sports Sciences	Exclusion reason: Immersion below chest level or single limb;
Effects of winter sea bathing on psychoneuroendocrinoimmunological parameters	Demori, I.; Piccinno, T.; Saverino, D.; Luzzo, E.; Ottoboni, S.; Serpico, D.; Chiera, M.; Giuria, R.	2021	Explore (NY)	Exclusion reason: Non-RCT;
Effects of pre-cooling procedures on intermittent-sprint exercise performance in warm conditions	Duffield, R.; Marino, F. E.	2007	Eur J Appl Physiol	Exclusion reason: Wrong outcome ;
Effects of Water Immersion on Posttraining Recovery in Australian Footballers	Elias, George P.; Varley, Matthew C.; Wyckelsma, Victoria L.; McKenna, Michael J.; Minahan, Clare L.; Aughey, Robert J.	2012	International Journal of Sports Physiology & Performance	Exclusion reason: Athlete population tier 3 or higher;
Breathing Exercises, Cold-Water Immersion, and Meditation: Mind-Body Practices Lead to Reduced Stress and Enhanced Well-Being	Faid, T.; Van Gordon, W.; Taylor, E. C.	2022	Adv Mind Body Med	Exclusion reason: water temp not disclosed;
Short-term cold-water immersion does not alter neuromuscular fatigue development during high-intensity intermittent exercise	Faricier, R.; HaeberlÃ©, O.; Lemire, M.	2022	Front Physiol	Exclusion reason: Wrong outcome ;
Cold Water Swimming Beneficially Modulates Insulin Sensitivity in Middle-Aged Individuals	Gibas-Dorna, Magdalena; ChecirÃ­ska, Zuzanna; Korek, Emilia; Kupsz, Justyna; SowirÃ­ska, Anna; Krauss, Hanna	2016	Journal of Aging & Physical Activity	Exclusion reason: Non-RCT;
Effect of task complexity on mental performance during immersion hypothermia	Giesbrecht, G. G.; Arnett, J. L.; Vela, E.; Bristow, G. K.	1993	Aviat Space Environ Med	Exclusion reason: Non-RCT;
Human adaptation to repeated cold immersions	Golden, F. S.; Tipton, M. J.	1988	The Journal of Physiology	Exclusion reason: Non-RCT;
Effects of Î²-hydroxy-Î²-methylbutyrate free acid and cold water immersion on expression of CR3 and MIP-1Î² following resistance exercise	Gonzalez, A. M.; Fragala, M. S.; Jajtner, A. R.; Townsend, J. R.; Wells, A. J.; Beyer, K. S.; Boone, C. H.; Pruna, G. J.; Mangine, G. T.; Bohner, J. D.; Fukuda, D. H.; Stout, J. R.; Hoffman, J. R.	2014	American Journal of Physiology - Regulatory Integrative and Comparative Physiology	Exclusion reason: Immersion below chest level or single limb;
Effects of Î²-hydroxy-Î²-methylbutyrate free acid and cold water immersion on post-exercise markers of muscle damage	Gonzalez, A. M.; Stout, J. R.; Jajtner, A. R.; Townsend, J. R.; Wells, A. J.; Beyer, K. S.; Boone, C. H.; Pruna, G. J.; Mangine, G. T.; Scanlon, T. M.; Bohner, J. D.; Oliveira, L. P.; Fragala, M. S.; Hoffman, J. R.	2014	Amino Acids	Exclusion reason: Wrong outcome ;
Physiological responses to cold water immersion following cycling in the heat	Halson, S. L.; Quod, M. J.; Martin, D. T.; Gardner, A. S.; Ebert, T. R.; Laursen, P. B.	2008	International Journal of Sports Physiology and Performance	Exclusion reason: Athlete population tier 3 or higher;
Acute and chronic effects of winter swimming on LH, FSH, prolactin, growth hormone, TSH, cortisol, serum glucose and insulin	Hermanussen, M.; Jensen, F.; Hirsch, N.; Friedel, K.; KrÃ¶ger, B.; Lang, R.; Just, S.; Ulmer, J.; Schaff, M.; Ahnert, P.; et al.,	1995	Arctic Med Res	Exclusion reason: Non-RCT;
Acute effects of cold on blood pressure, renin-angiotensin-aldosterone system, catecholamines and adrenal steroids in man	Hiramatsu, K.; Yamada, T.; Katakura, M.	1984	Clin Exp Pharmacol Physiol	Exclusion reason: Immersion below chest level or single limb;
Experimental hypothermia and cold perception	Hoffman, R. G.; Pozos, R. S.	1989	Aviat Space Environ Med	Exclusion reason: Intervention involved protective garments;
Perfusion of the skinâ€™s microcirculation after cold-water immersion (10Â°C) and partial-body cryotherapy (âˆ’135Â°C)	Hohenauer, E.; Deliens, T.; Clarys, P.; Clijsen, R.	2019	Skin Research and Technology	Exclusion reason: Wrong outcome ;
Effect of regular winter swimming on the activity of the sympathoadrenal system before and after a single cold water immersion	Huttunen, P.; RintamÃ¤ki, H.; Hirvonen, J.	2001	Int J Circumpolar Health	Exclusion reason: Non-RCT;
Immune system of cold-exposed and cold-adapted humans	Jansky, L.; Pospisilova, D.; Honzova, S.; Ulicny, B.; Sramek, P.; Zeman, V.; Kaminkova, J.	1996	Le systeme immunitaire de sujets humains exposes au froid et adaptes au froid.	Exclusion reason: Athlete population tier 3 or higher;
The effect of cold-water immersion on the recovery of body fatigue recipient	Joeng, H. C.; Choi, Y. J.	2017	Journal of Medical Imaging and Health Informatics	Exclusion reason: Wrong study design;
Influence of Core Temperature on Psychomotor Performance during Cold Weather Military Training	Jones, Douglas; Weller, Rebecca; Eggan, Stephen; Roberts, Nicholas; Weimin, Zheng; Heaney, Jay; Dunn, Timothy	2022	Journal of Human Performance in Extreme Environments	Exclusion reason: Non-RCT;
Evaluation of cognitive performance and neurophysiological function during repeated immersion in cold water	Jones, D. M.; Bailey, S. P.; De Pauw, K.; Folger, S.; Roelands, B.; Buono, M. J.; Meeusen, R.	2019	Brain Res	Exclusion reason: Non-RCT;
Influence Of Core Temperature On Psychomotor Performance During Cold Stress	Jones, Douglas M.; Ordille, Andrew J.; Weller, Rebecca S.; Heaney, Jay H.	2021	Medicine & Science in Sports & Exercise	Exclusion reason: Conference abstract;
Impairment of exercise performance following cold water immersion is not attenuated after 7Â days of cold acclimation	Jones, D. M.; Roelands, B.; Bailey, S. P.; Buono, M. J.; Meeusen, R.	2018	Eur J Appl Physiol	Exclusion reason: Wrong outcome ;
Some endocrine responses to sauna, shower and ice water immersion	Kauppinen, K.; Pajari-Backas, M.; Volin, P.; Vakkuri, O.	1989	Arctic Med Res	Exclusion reason: intervention <30 seconds;
The winter swimmer's self-portrait. Ice water immersion as a form of self care	Kauppinen, K.; Urponen, H.	1988	Arctic Med Res	Exclusion reason: Wrong study design;
Improved mood following a single immersion in cold water	Kelly, J. S.; Bird, E.	2022	Lifestyle Medicine	Exclusion reason: Non-RCT;
Human acclimatization to cold water immersion	Lapp, M. C.; Gee, G. K.	1967	Arch Environ Health	Exclusion reason: Water temp >15 degrees;
The physiological response to cold-water immersion following a mixed martial arts training session	Lindsay, A.; Carr, S.; Cross, S.; Petersen, C.; Lewis, J. G.; Gieseg, S. P.	2017	Applied physiology, nutrition, and metabolism = Physiologie appliquee, nutrition et metabolisme	Exclusion reason: Athlete population tier 3 or higher;
Diving in the Arctic: Cold Water Immersion's Effects on Heart Rate Variability in Navy Divers	Lundell, R. V.; RÃ¤isÃ¤nen-Sokolowski, A. K.; Wuorimaa, T. K.; Ojanen, T.; Parkkola, K. I.	2019	Front Physiol	Exclusion reason: Intervention involved protective garments;
Diving Responses in Experienced Rebreather Divers: Short-Term Heart Rate Variability in Cold Water Diving	Lundell, R. V.; Tuominen, L.; Ojanen, T.; Parkkola, K.; RÃ¤isÃ¤nen-Sokolowski, A.	2021	Front Physiol	Exclusion reason: Intervention involved protective garments;
Photobiomodulation by led does not alter muscle recovery indicators and presents similar outcomes to cold-water immersion and active recovery	Malta, E. D. S.; De Lira, F. S.; Machado, F. A.; Zago, A. S.; Do Amaral, S. L.; Zagatto, A. M.	2019	Frontiers in Physiology	Exclusion reason: Immersion below chest level or single limb;
Cold-water immersion decreases cerebral oxygenation but improves recovery after intermittent-sprint exercise in the heat	Minett, G. M.; Duffield, R.; Billaut, F.; Cannon, J.; Portus, M. R.; Marino, F. E.	2014	Scand J Med Sci Sports	Exclusion reason: Athlete population tier 3 or higher;
Muscle damage, inflammation, and recovery interventions during a 3-day basketball tournament	Montgomery, PaulG; Pyne, DavidB; Cox, AmandaJ; Hopkins, WillG; Minahan, ClareL; Hunt, PatrickH	2008	European Journal of Sport Science	Exclusion reason: Athlete population tier 3 or higher;
Respiratory and cardiovascular responses to cold stress following repeated cold water immersion	Muza, S. R.; Young, A. J.; Sawka, M. N.; Bogart, J. E.; Pandolf, K. B.	1988	Undersea Biomedical Research	Exclusion reason: Not a peer-reviewed journal;
Test-Retest Instability of Temporal Summation and Conditioned Pain Modulation Measures in Older Adults	Naugle, K. M.; Ohlman, T.; Wind, B.; Miller, L.	2020	Pain Med	Exclusion reason: Immersion below chest level or single limb;
Effect of cold water immersion during half time on body recovery in soccer player	Panyakham, A.; Pariwat, P.	2022	Journal of Physical Education and Sport	Exclusion reason: Immersion below chest level or single limb;
Body temperature and its effect on leukocyte mobilization, cytokines and markers of neutrophil activation during and after exercise	Peake, J.; Peiffer, J. J.; Abbiss, C. R.; Nosaka, K.; Okutsu, M.; Laursen, P. B.; Suzuki, K.	2008	Eur J Appl Physiol	Exclusion reason: Outcome not post exposure;
Endocrine Effects of Repeated Hot Thermal Stress and Cold Water Immersion in Young Adult Men	Podstawski, R.; BorysÅ‚awski, K.; Pomianowski, A.; Krystkiewicz, W.; Å»urek, P.	2021	Am J Mens Health	Exclusion reason: Non-RCT;
Cryotherapy on Subjective Sleep Quality, Muscle, and Inflammatory Response in Chinese Middle- and Long-Distance Runners After Muscle Damage	Qu, C.; Wu, Z.; Xu, M.; Lorenzo, S.; Dong, Y.; Wang, Z.; Qin, F.; Zhao, J.	2022	J Strength Cond Res	Exclusion reason: Athlete population tier 3 or higher;
Cardiovascular and mood responses to an acute bout of cold water immersion	Reed, E. L.; Chapman, C. L.; Whittman, E. K.; Park, T. E.; Larson, E. A.; Kaiser, B. W.; Comrada, L. N.; Wiedenfeld Needham, K.; Halliwill, J. R.; Minson, C. T.	2023	J Therm Biol	Exclusion reason: Non-RCT;
Post-exercise cold water immersion: effect on core temperature and melatonin responses	Robey, E.; Dawson, B.; Halson, S.; Goodman, C.; Gregson, W.; Eastwood, P.	2013	Eur J Appl Physiol	Exclusion reason: Wrong outcome ;
Effectiveness of rest, abdominal cold packs, and cold showers in relieving fatigue	Roundy, E. S.; Cooney, L. D.	1968	Research Quarterly of the American Association for Health, Physical Education and Recreation	Exclusion reason: Wrong outcome ;
Follicular urticaria due to cold water exposure	Schwarze, G.; Liebeskind, H.	1974	Hautarzt	Exclusion reason: Not english language;
Prolonged whole body immersion in cold water: Hormonal and metabolic changes	Smith, D. J.; Deuster, P. A.; Ryan, C. J.; Doubt, T. J.	1990	Undersea Biomedical Research	Exclusion reason: Not a peer-reviewed journal;
DOES SIMILAR WHOLE BODY COOLING INDUCE GENDER-SPECIFIC ATTENTION STABILITY DETERIORATION?	Solianik, Rima; Skurvydas, Albertas; Brazaitis, Marius	2015	Baltic Journal of Sport & Health Sciences	Exclusion reason: Non-RCT;
Intermittent whole-body cold immersion induces similar thermal stress but different motor and cognitive responses between males and females	Solianik, R.; Skurvydas, A.; MickeviÄienÄ—, D.; Brazaitis, M.	2014	Cryobiology	Exclusion reason: Non-RCT;
Postexercise impact of ice-cold water bath on the oxidant-antioxidant balance in healthy men	Sutkowy, P.; WoÅºniak, A.; BoraczyÅ„ski, T.; Mila-Kierzenkowska, C.; BoraczyÅ„ski, M.	2015	BioMed Research International	Exclusion reason: Non-RCT;
Shivering endurance and fatigue during cold water immersion in humans	Tikuisis, P.; Eyolfson, D. A.; Xu, X.; Giesbrecht, G. G.	2002	Eur J Appl Physiol	Exclusion reason: Non-RCT;
Effect of cold water immersion on repeated cycling performance and limb blood flow	Vaile, J.; O'Hagan, C.; Stefanovic, B.; Walker, M.; Gill, N.; Askew, C. D.	2011	British Journal of Sports Medicine	Exclusion reason: Wrong outcome ;
Cardiac output variations in supine resting subjects during head-out cold water immersion	Vogelaere, P.; Deklunder, G.; Lecroart, J.	1995	International Journal of Biometeorology	Exclusion reason: Wrong outcome ;
The Influence of Winter Swimming on Oxidative Stress Indicators in the Blood of Healthy Males	WesoÅ‚owski, R.; Mila-Kierzenkowska, C.; PawÅ‚owska, M.; Szewczyk-Golec, K.; Saletnik, Å; Sutkowy, P.; WoÅºniak, A.	2023	Metabolites	Exclusion reason: Non-RCT;
The effect of various cold-water immersion protocols on exercise-induced inflammatory response and functional recovery from high-intensity sprint exercise	White, Gillian; Rhind, Shawn; Wells, Greg	2014	European Journal of Applied Physiology	Exclusion reason: Immersion below chest level or single limb;
Whole body cryotherapy, cold water immersion, or a placebo following resistance exercise: a case of mind over matter?	Wilson, L. J.; Dimitriou, L.; Hills, F. A.; Gondek, M. B.; Cockburn, E.	2019	European Journal of Applied Physiology	Exclusion reason: Immersion below chest level or single limb;
Influence of circulating cytokines on prolactin during slow vs. fast exertional heat stress followed by active or passive recovery	Wright, H. E.; McLellan, T. M.; Friesen, B. J.; Casa, D. J.; Kenny, G. P.	2012	J Appl Physiol (1985)	Exclusion reason: Non-RCT;
Short-Term Head-Out Whole-Body Cold-Water Immersion Facilitates Positive Affect and Increases Interaction between Large-Scale Brain Networks	Yankouskaya, A.; Williamson, R.; Stacey, C.; Totman, J. J.; Massey, H.	2023	Biology (Basel)	Exclusion reason: Water temp >15 degrees;
Effects of postexercise ice-water and room-temperature water immersion on the sensory organization of balance control and lower limb proprioception in amateur rugby players: a randomized controlled trial	Chow, G. C. C.; Yam, T. T. T.; Chung, J. W. Y.; Fong, S. S. M.	2017	Medicine	Exclusion reason: Immersion below chest level or single limb;
Vitamins C and E Associated with Cryotherapy in the Recovery of the Inflammatory Response after Resistance Exercise: A Randomized Clinical Trial	de Brito, E.; de Oliveira Teixeira, A.; Righi, N. C.; da Silva Paulitcth, F.; da Silva, A. M. V.; Signori, L. U.	2022	Journal of strength and conditioning research	Exclusion reason: Immersion below chest level or single limb;
Hypohydration and acute thermal stress affect mood state but not cognition or dynamic postural balance	Ely, B. R.; Sollanek, K. J.; Cheuvront, S. N.; Lieberman, H. R.; Kenefick, R. W.	2013	European Journal of Applied Physiology	Exclusion reason: Wrong outcome ;
Acute Performance, Daily Well-Being, and Hormone Responses to Water Immersion After Resistance Exercise in Junior International and Subelite Male Volleyball Athletes	Horgan, Barry G.; Tee, Nicolin; West, Nicholas P.; Drinkwater, Eric J.; Halson, Shona L.; Colomer, Carmen M. E.; Fonda, Christopher J.; Tatham, James; Chapman, Dale W.; Haff, G. Gregory	2023	Journal of Strength & Conditioning Research	Exclusion reason: Athlete population tier 3 or higher;
Acral skin vasoreactivity and thermosensitivity to hand cooling following 5 days of intermittent whole body cold exposure	Keramidas, M. E.; Kolegard, R.; Gang, P.; Wilkins, F.; Elia, A.; Eiken, O.	2022	American journal of physiology. Regulatory, integrative and comparative physiology	Exclusion reason: Wrong outcome ;
Voluntary activation of the sympathetic nervous system and attenuation of the innate immune response in humans	Kox, M.; van Eijk, L. T.; Zwaag, J.; van den Wildenberg, J.; Sweep, Fcgj; van der Hoeven, J. G.; Pickkers, P.	2014	Proceedings of the National Academy of Sciences of the United States of America	Exclusion reason: Wrong outcome ;
Photobiomodulation by Led Does Not Alter Muscle Recovery Indicators and Presents Similar Outcomes to Cold-Water Immersion and Active Recovery	Malta, E. D.; de Lira, F. S.; Machado, F. A.; Zago, A. S.; do Amaral, S. L.; Zagatto, A. M.	2019	Frontiers in physiology	Exclusion reason: Wrong outcome ;
Rectal Temperature Cooling Rates in the PolarLife Pod are Excellent and Consistent with Stationary Tubs	Miller, K. C.; Amaria, N.	2022	Journal of Athletic Training	Exclusion reason: Wrong outcome ;
Body Core Temperature Cooling Using Two Cold-Water Immersion Preparation Strategies	Miller, K. C.; Launstein, E. D.; Glovatsky, R. M.	2022	Journal of Athletic Training	Exclusion reason: Water temp >15 degrees;
Cognitive, psychomotor, and physical performance in cold air after cooling by exercise in cold water	O'Brien, C.; Tharion, W. J.; Sils, I. V.; Castellani, J. W.	2007	AVIATION SPACE AND ENVIRONMENTAL MEDICINE	Exclusion reason: Non-RCT;
Cold water immersion effects on doms, muscle recruitment, dynamic postural control and sleep quality in soccer players: a randomized and blinded study	Pesenti, F. B.; Alexandre da Silva, R.; Alves da Silva, L.; Frisseli, A.; de Souza Guerino Macedo, C.	2020	Physical Therapy in Sport	Exclusion reason: Conference abstract;
Assessment on immunological responsiveness in members of international biomedical expedition to the Antarctic 1980/81	Roberts-Thomson, P. J.; Lugg, D.; Vallverdu, R.; Bradley, J.	1985	Journal of clinical & laboratory immunology	Exclusion reason: Non-RCT;
Comparison of the effects of whole-body cooling during fatiguing exercise in males and females	Solianik, R.; Skurvydas, A.; Pukenas, K.; Brazaitis, M.	2015	Cryobiology	Exclusion reason: Wrong outcome ;
The additive impact of anxiety and a placebo on pain	Staats, P. S.; Staats, A.; Hekmat, H.	2001	Pain medicine (Malden, Mass.)	Exclusion reason: Immersion below chest level or single limb;
Effects of Multimodal Physical and Cognitive Fitness Training on Subjective Well-being, Burnout and Resilience in a Military Cohort	Taylor, P.; Heathcote, A.; Aidman, E.	2021	Journal of science and medicine in sport	Exclusion reason: Conference abstract;
Effects of different recovery strategies following a half-marathon on fatigue markers in recreational runners	Wiewelhove, T.; Schneider, C.; DÃ¶weling, A.; Hanakam, F.; Rasche, C.; Meyer, T.; Kellmann, M.; Pfeiffer, M.; Ferrauti, A.	2019	PloS one	Exclusion reason: Wrong outcome ;
The combination of cold exposure training and a breathing technique attenuates the inflammatory response in humans in vivo	Zwaag, J.; Rick, N.; Pickkers, P.; Kox, M.	2019	Intensive care medicine experimental	Exclusion reason: Conference abstract;
